# Supplementary material for: Nonparametric percentile curve estimation for a nonnegative marker with excessive zeros
Source: MethodsX. 2022 Jun 15;9:101757. doi: 10.1016/j.mex.2022.101757 (PMC9241054; doi:10.1016/j.mex.2022.101757)
Supplement: Supplementary file 1 [file mmc1.zip › SupplMat1-analysis_Agatston_score.do]

/***
SUPPLEMENTAL MATERIAL 1 to the paper "Nonparametric percentile curve estimation for a nonnegative marker with excessive zeros", MethodsX
April 5, 2022
***/

use "SupplMat2-data_Agatston_score.dta", clear
tabstat age CAC, statistics(N mean sd min q max) 

* derive log-transformed positive CAC scores, logCAC (set to missing otherwise);
gen logCAC = cond(CAC!=0, ln(CAC), .)
label var logCAC "ln(CAC) for CAC>0"
tabstat logCAC, statistics(N mean sd min q max) 

* derive indicator for CAC-positivity, CACpos;
gen CACpos = cond(CAC>0 & CAC!=., 1, 0)
label var CACpos "1-CAC>0--0-CAC=0"
tab CACpos

* derive indicator for CACS = 0; CAC0;
gen CAC0 = cond(CAC==0 & CAC!=., 1, 0)
tab CAC0
label var CAC0 "1-CAC=0--0-CAC>0"
tab CAC0 CACpos, missing

* categorize CACS for Table 1; CACclass;
gen CACclass = cond(CAC==0 & CAC!=., 0, cond(CAC<10 & CAC!=., 1, cond(CAC<100 & CAC!=., 2, cond(CAC<400 & CAC!=., 3, cond(CAC>=400 & CAC!=., 4, .)))))
label var CACclass "CAC score classes (0, 1-9, 10-99, 100-399, 400+)"
label def CACcllab 0 "0" 1 "1-9" 2 "10-99" 3 "100-399" 4 "400 and more"
label val CACclass CACcllab

/***********/
/* TABLE 1 */
/***********/
tab CACclass, missing

/*** set mock dataset: cross all combinations of age (in years, rounded; age_yrs) and percentiles (1,...,99; CACpercent); 
(later, it is necessary to 'fill in the gaps' for missing years sampled) ***/
preserve
clear
set obs 99
gen CACpercent = _n
save tempdat.dta, replace

clear
set obs 27
gen age_yrs = _n + 48
cross using tempdat.dta
sort age_yrs CACpercent
save all_age_times_percentile.dta, replace
erase tempdat.dta
restore


/*** model proportion of zero CAC (p) as a nonparametric function of age by fitting a local regression smoother (bandwith: 0.8)
 create zeroCACprop containing smoothed values of CAC-freeness, CAC0 ***/
lowess CAC0 age, generate(zeroCACprop) bwidth(.8)  ylabel(0(.1)1, angle(0)) xline(50(5)75, lcolor(black) lpattern(dot)) ytitle("Estimated proportion of CAC-free participants") title("") xtitle("Age") 

/***********/
/* FIG. 2D */
/***********/
graph export "Fig2D__noncalc_prevalence.png", as(png) replace
graph save "Graph" "Fig2D__noncalc_prevalence.gph", replace

* DStats of zeroCACprop;
sum zeroCACprop


/***********/
/* FIG. 1A */
/***********/
scatter CAC age, ylabel(0(500)6000, angle(0)) ytitle("CAC score")
graph export "Fig1A__scatter_CAC.png", as(png) replace
graph save "Graph" "Fig1A__scatter_CAC.gph", replace


/***********/
/* FIG. 1B */
/***********/
hist CAC, normal title("") xlabel(0(1000)6000) ylabel(,angle(0)) xtitle("CAC score")
graph export "Fig1B__histogram_CAC.png", as(png) replace
graph save "Graph" "Fig1B__histogram_CAC.gph", replace

* restrict dataset to CAC-positive observations;
keep if CACpos==1
tab CACpos, missing


/***********/
/* FIG. 2A */
/***********/
hist logCAC, normal title("") xlabel(-2(2)8) xtitle("log CAC score") ylabel(,angle(0))
graph export "Fig2A__histogram_logCAC__only_posCAC.png", as(png) replace
graph save "Graph" "Fig2A__histogram_logCAC__only_posCAC.gph", replace

sum logCAC


/*** locally weighted regression of log-transformed positive CACS, logCAC, on age; create regrlogCAC containing smoothed values of logCAC ***/
lowess logCAC age, generate(regrlogCAC) bwidth(.8) title("") ytitle("Log CAC score") xtitle("Age") ylabel(,angle(0))

/***********/
/* FIG. 2B */
/***********/
graph export "Fig2B__regress_logCAC_on_age.png", as(png) replace
graph save "Graph" "Fig2B__regress_logCAC_on_age.gph", replace


/*** derive residuals from above that is from locally weighted regression of log-transformed positive CACS, logCAC, on age ***/
gen resid = logCAC-regrlogCAC

/***********/
/* FIG. 2C */
/***********/
hist resid, normal title("") xtitle("Residuals") xlabel(-6(2)4) ylabel(,angle(0))
graph export "Fig2C__regress_logCAC_on_age--residuals.png", as(png) replace
graph save "Graph" "Fig2C__regress_logCAC_on_age--residuals.gph", replace


/*** derive all percentiles 1,2,3,...,99 for the residuals ***/
quietly foreach p of num 1(1)99 {
egen resid`p' = pctile(resid), p(`p')
}

* keep one observation per age [years] (the one closest to the rounded age);
gen age_yrs = round(age)
gen agediff = abs(age-age_yrs)
sort age_yrs agediff
bysort age_yrs: gen indic = _n
keep if indic==1
tab age_yrs
drop patid age CAC logCAC CACpos CAC0 resid agediff indic

* reshape colums of percentiles for residuals into long format;
reshape long resid, i(age_yrs regrlogCAC zeroCACprop) j(residperc)

/*** derive back-transformed variable, percval_CACpos, from smoothed values of logCAC, regrlogCAC ***/
gen percval_CACpos = exp(regrlogCAC+resid)


/***********/
/* FIG. 3A */
/***********/
twoway (line percval_CAC age_yrs if residperc==25, lcolor(navy) lpattern(shortdash_dot)) (line percval_CAC age_yrs if residperc==50, lcolor(navy) lpattern(solid)) (line percval_CAC age_yrs if residperc==75, lcolor(navy) lpattern(dash_dot)) (line percval_CAC age_yrs if residperc==90, lcolor(navy) lpattern(dash)), legend(col(1) ring(0) position(10) bmargin(large) order(4 3 2 1) label(4 "90th percentile") label(3 "75th percentile") label(2 "50th percentile") label(1 "25th percentile")) ytitle("CAC score") ylabel(0(100)1000, angle(0)) xtitle("Age") title("")
graph export "Fig3A__before_transf.png", as(png) replace
graph save "Graph" "Fig3A__before_transf.gph", replace


/*** transponation of CAC-positive distribution to CAC overall distribution,
taking into account zero CACS depending on age; CACperc ***/
gen CACperc = 100 * (zeroCACprop + ((1-zeroCACprop)*residperc)/100)

* keep one observation per age [years] (the one closest to the rounded age);
gen CACpercent = round(CACperc)
gen percdiff = abs(CACperc-CACpercent)
sort age_yrs CACpercent percdiff
bysort age_yrs CACpercent: gen indic = _n
tab indic
keep if indic==1
drop CACperc percdiff indic regrlogCAC resid
rename percval_CACpos  percval_CAC


* add missing percentiles with CACS=0;
merge 1:1 age_yrs CACpercent using all_age_times_percentile.dta
replace percval_CAC = 0 if percval_CAC==.
sort age_yrs CACpercent
erase all_age_times_percentile.dta

* drop non-sampled & non-estimated ages (52,53,57,58) to overwrite zeros;
drop if inlist(age_yrs,52,53,54,57,58,59,62)


/***********/
/* FIG. 3B */
/***********/
twoway (line percval_CAC age_yrs if CACpercent==25, lcolor(navy) lpattern(shortdash_dot)) (line percval_CAC age_yrs if CACpercent==50, lcolor(navy) lpattern(solid)) (line percval_CAC age_yrs if CACpercent==75, lcolor(navy) lpattern(dash_dot)) (line percval_CAC age_yrs if CACpercent==90, lcolor(navy) lpattern(dash)), legend(col(1) ring(0) position(10) bmargin(large) order(4 3 2 1) label(4 "90th percentile") label(3 "75th percentile") label(2 "50th percentile") label(1 "25th percentile")) ytitle("CAC score") ylabel(0(100)1000, angle(0)) xtitle("Age") title("")
graph export "Fig3B__after_transf.png", as(png) replace
graph save "Graph" "Fig3B__after_transf.gph", replace


/*************************/
/*** Composite Figures ***/
/*************************/

/*** Figure 1 ***/
graph combine "Fig1A__scatter_CAC.gph" "Fig1B__histogram_CAC.gph", col(2)
graph export "Fig1.tif", as(tif) width(1200) name("Graph") replace
graph export "Fig1.pdf", as(pdf) name("Graph") replace
graph export "Fig1.png", as(png) replace


/*** Figure 2 ***/
graph combine "Fig2A__histogram_logCAC__only_posCAC.gph" "Fig2B__regress_logCAC_on_age.gph" "Fig2C__regress_logCAC_on_age--residuals.gph" "Fig2D__noncalc_prevalence.gph", col(2)
graph export "Fig2.tif", as(tif) width(1200) name("Graph") replace
graph export "Fig2.pdf", as(pdf) name("Graph") replace
graph export "Fig2.png", as(png) replace


/*** Figure 3 ***/
graph combine "Fig3A__before_transf.gph" "Fig3B__after_transf.gph", col(2)
graph export "Fig3.tif", as(tif) width(1200) name("Graph") replace
graph export "Fig3.pdf", as(pdf) name("Graph") replace
graph export "Fig3.png", as(png) replace


/*** Graphical Abstract ***/
graph combine "Fig1A__scatter_CAC.gph" "Fig3B__after_transf.gph", col(2)
graph export "Fig_Graphical_Abstract.tif", as(tif) width(1200) name("Graph") replace
graph export "Fig_Graphical_Abstract.pdf", as(pdf) name("Graph") replace
graph export "Fig_Graphical_Abstract.png", as(png) replace

/*** end-of-file ***/
