# Supplementary material for: Nonparametric percentile curve estimation for a nonnegative marker with excessive zeros
Source: MethodsX. 2022 Jun 15;9:101757. doi: 10.1016/j.mex.2022.101757 (PMC9241054; doi:10.1016/j.mex.2022.101757)
Supplement: Supplementary file 2 [file mmc2.zip]

Archive with 1 entries (1 files):
- SupplMat2-data_Agatston_score.dta
