# Supplementary material for: Nonparametric percentile curve estimation for a nonnegative marker with excessive zeros
Source: MethodsX. 2022 Jun 15;9:101757. doi: 10.1016/j.mex.2022.101757 (PMC9241054; doi:10.1016/j.mex.2022.101757)
Supplement: Supplementary file 3 [file mmc3.zip › SupplMat3-simulations.do]

/***
SUPPLEMENTAL MATERIAL 3 to the paper "Nonparametric percentile curve estimation for a nonnegative marker with excessive zeros", MethodsX
April 5, 2022
***/

/*** visualization of exponential curve (with scale=2) ***/
clear
set obs 1000
gen x = _n/100 - 1

twoway function y = exponentialden(2,x), range(0 15) legend(off) ylabel(0(.05).5, angle(0)) xlabel(0(1)15) ytitle("density") 


/***************************************************************************************/
/********** PART A:                                                               ******/
/********** SIMULATIONS WITH 1,000, 2,000, 5,000, and 10,000 patients AND $trials ******/
/***************************************************************************************/

foreach j of numlist 1000 2000 5000 10000 {

/*** set mock dataset: cross all combinations of patients (1,2,3,...,N) and trials=1,2,3,...,1000 ***/
clear
global trials 1000

set obs $trials
gen trial = _n
save "trialmock.dta", replace

clear
set obs `j'
gen patid = _n
cross using "trialmock.dta"
order trial patid
sort trial patid

erase "trialmock.dta"
save "data_setup.dta", replace


/*** generate marker values under the restriction of age-dependent proportion of zeros  ***/
set seed 18900217

*generate randomly age values;
gen age = 50 + ceil(runiform()*26)-1
sum age

*nullind: indicator for zero value;
gen nullind = runiform()*100
sum nullind

*generate marker value;
gen CAC = cond(age<nullind, 0, 100*rexponential(2)) 
replace nullind = cond(CAC==0, 1, 0)

*checks for correctness;
/*
tab nullind if age==50
tab nullind if age==60
tab nullind if age==70
tab nullind if age==75

hist CAC if age==50
hist CAC if age==75
tabstat CAC, statistics(N mean min q max) by(age)
*/
save simudat.dta, replace


/*** set mock dataset for results to be stored in later ***/
preserve
clear
set obs 0
generate study = .
generate percval_CAC = .
generate age_yrs = .
generate CACpercent = .
save results.dta, replace
restore 


/*** set mock dataset: cross all combinations of age (in years, rounded; age_yrs) and percentiles (1,...,99; CACpercent) ***/
preserve
clear
set obs 99
gen CACpercent = _n
save tempdat.dta, replace

clear
set obs 26
gen age_yrs = _n + 49
cross using tempdat.dta
sort age_yrs CACpercent
save all_age_times_percentile.dta, replace
erase tempdat.dta
restore


/****************************************************/
/***  run simulation for a given sample size      ***/
/*** [core of code is identical to Suppl. Mat. 1] ***/
/****************************************************/
use simudat.dta, clear

foreach i of numlist 1/$trials {
keep if trial==`i'

* derive log-transformed positive CAC scores, logCAC (set to missing otherwise);
gen logCAC = cond(CAC!=0, ln(CAC), .)
label var logCAC "ln(CAC) for CAC>0"
*tabstat logCAC, statistics(N mean sd min q max) 

* derive indicator for CAC-freeness, CACpos;
gen CACpos = cond(CAC>0 & CAC!=., 1, 0)
label var CACpos "1-CAC>0--0-CAC=0"
*tab CACpos

* derive indicator for CACS = 0; CAC0;
gen CAC0 = cond(CAC==0 & CAC!=., 1, 0)
*tab CAC0
label var CAC0 "1-CAC=0--0-CAC>0"
*tab CAC0 CACpos, missing


/*** model proportion of zero CAC (p) as a nonparametric function of age by fitting a local regression smoother (bandwith: 0.8)
 create zeroCACprop containing smoothed values of CAC-freeness, CAC0 ***/
lowess CAC0 age, generate(zeroCACprop) bwidth(.8)  ylabel(0(.1)1, angle(0)) xline(50(5)75, lcolor(black) lpattern(dot)) ytitle("Estimated proportion of CAC-free participants") title("") xtitle("Age") nograph

*DStats of zeroCACprop;
*sum zeroCACprop


* restrict dataset to CAC-positive observations;
keep if CACpos==1
*tab CACpos, missing


/*** locally weighted regression of log-transformed positive CACS, logCAC, on age; create regrlogCAC containing smoothed values of logCAC ***/
lowess logCAC age, generate(regrlogCAC) bwidth(.8) title("") ytitle("Log CAC score") xtitle("Age") ylabel(,angle(0)) nograph


/*** derive residuals from above that is from locally weighted regression of log-transformed positive CACS, logCAC, on age ***/
gen resid = logCAC-regrlogCAC


/*** derive all percentiles 1,2,3,...,99 for the residuals ***/
quietly foreach p of num 1(1)99 {
egen resid`p' = pctile(resid), p(`p')
}

* keep one observation per age [years] (the one closest to the rounded age);
gen age_yrs = round(age)
gen agediff = abs(age-age_yrs)
sort age_yrs agediff
bysort age_yrs: gen indic = _n
keep if indic==1
*tab age_yrs
drop patid age CAC logCAC CACpos CAC0 resid agediff indic

* reshape colums of percentiles for residuals into long format;
reshape long resid, i(age_yrs regrlogCAC zeroCACprop) j(residperc)

/*** derive back-transformed variable, percval_CACpos, from smoothed values of logCAC, regrlogCAC ***/
gen percval_CACpos = exp(regrlogCAC+resid)


/*** transponation of CAC-positive distribution to CAC overall distribution,
taking into account zero CACS depending on age; CACperc ***/
gen CACperc = 100 * (zeroCACprop + ((1-zeroCACprop)*residperc)/100)

* keep one observation per age [years] (the one closest to the rounded age);
gen CACpercent = round(CACperc)
gen percdiff = abs(CACperc-CACpercent)
sort age_yrs CACpercent percdiff
bysort age_yrs CACpercent: gen indic = _n
*tab indic
keep if indic==1
drop CACperc percdiff indic regrlogCAC resid
rename percval_CACpos  percval_CAC


* add missing percentiles with CACS=0;
merge 1:1 age_yrs CACpercent using all_age_times_percentile.dta
replace percval_CAC = 0 if percval_CAC==.
sort age_yrs CACpercent
*erase all_age_times_percentile.dta


* save results from study i by appending the results.dta dataset;
keep percval_CAC age_yrs CACpercent
gen study=`i'
order study percval_CAC age_yrs CACpercent
append using results.dta
save results.dta, replace

use simudat.dta, clear
}

/*** save both simulation data and results sheet for a given sample size ***/
use simudat.dta, clear
save simudat_`j'pts.dta, replace

use results.dta, clear
save results_`j'pts.dta, replace
}


/**************************************************************************************/
/********** PART B: GENERATE FIG. 4                                        ************/
/**************************************************************************************/
/***** input: results1000.dta; results2000.dta; results5000.dta; results10000.dta *****/
/**************************************************************************************/

/******************************************
*true curves according to simulation set-up;
*******************************************/

*cross all combinations of age (in years, rounded; age_yrs) and percentiles (1,...,99; CACpercent);
clear
set obs 99
gen CACpercent = _n
save tempdat.dta, replace

clear
set obs 26
gen age_yrs = _n + 49
cross using tempdat.dta
sort age_yrs CACpercent
save all_age_times_percentile.dta, replace
erase tempdat.dta

*add proportions of zero-observations by age;
*linearly decreasing from 0.5 for age=50 to 0.25 for age=75;
gen zeroCACprop = 1-age_yrs/100

*true quantile value for positive markers;
gen percval_CAC = 100 * invexponential(2,CACpercent/100)

/*** transponation of CAC-positive distribution to CAC overall distribution,
taking into account zero CACS depending on age; CACperc ***/
gen CACperc = 100 * (zeroCACprop + ((1-zeroCACprop)*CACpercent)/100)


/** 
  choose percentile after transponation as average of all rounded percentiles 
**/
gen CACperc_wholnum = round(CACperc)

sort age_yrs CACperc_wholnum
bysort age_yrs CACperc_wholnum: gen indic = _n
bysort age_yrs CACperc_wholnum: egen percval_CAC_avg = mean(percval_CAC)
keep if indic==1

drop CACpercent zeroCACprop percval_CAC CACperc indic
rename CACperc_wholnum  CACpercent
rename percval_CAC_avg  percval_CAC


/** 
    alternative: choose percentile closest to whole numbers 
/   consequence: true curves "unsmooth", the more so the larger the percentile **/
/*
gen diff = abs(CACperc - CACperc_wholnum)
sort age_yrs CACperc_wholnum diff
bysort age_yrs CACperc_wholnum: gen indic = _n
*tab indic
keep if indic==1
drop CACperc CACpercent zeroCACprop CACperc diff indic
rename CACperc_wholnum  CACpercent
*/

* add missing percentiles with CACS=0;
merge 1:1 age_yrs CACpercent using all_age_times_percentile.dta
tab _merge
*list if _merge==1;
replace percval_CAC = 0 if percval_CAC==.
sort age_yrs CACpercent
*erase all_age_times_percentile.dta

drop _merge
gen nobs=0
gen study=0
order nobs study age_yrs CACpercent percval_CAC 

save data_truth.dta, replace


/************************************************************************
*derive specific percentiles for all percentile curves (p=1,2,3,...,99);
*for each of four sample sizes N=1000, 2000, 5000, 10000;
*resulting dataset is named "data_Xpts_Y" for X patients and percentile Y;
************************************************************************/

*1,000 simulated trials with 1,000 pts, age=50,51,...,75, p=1,2,3,...,99
*=> ca. 2.600.000 observations

*restrict dataset to p50, p75, and p90 of 1,000 simulated trials;
*=> ca. 78.000 obseravtions remain;

foreach j of numlist 1000 2000 5000 10000 {
use results_`j'pts.dta, clear
	
foreach i of numlist 50 75 90 {
preserve
keep if inlist(CACpercent,`i')

egen perc5 = pctile(percval_CAC), p(5) by(age)
egen perc10 = pctile(percval_CAC), p(10) by(age)
egen perc25 = pctile(percval_CAC), p(25) by(age)
egen perc50 = pctile(percval_CAC), p(50) by(age)
egen perc75 = pctile(percval_CAC), p(75) by(age)
egen perc90 = pctile(percval_CAC), p(90) by(age)
egen perc95 = pctile(percval_CAC), p(95) by(age)

sort age study
*twoway (line perc5 age) (line perc50 age) (line perc95 age), ylabel(0(100)500)
*graph save "Graph" "plot_p50.gph", replace
gen nobs = `j'
order nobs study age_yrs CACpercent
save data_`j'pts_p`i'.dta, replace
restore
}
}


*combine datasets for each sample size N=1000, 2000, 5000, 10000;
*to collect all three percentiles of interest, i.e. p=50, 75, 90;
*add true curves (study=nobs=0);
foreach j of numlist 1000 2000 5000 10000 {
use data_`j'pts_p50.dta, clear
append using data_`j'pts_p75.dta
append using data_`j'pts_p90.dta
append using data_truth.dta
sort age study CACpercent
save data_`j'pts_all.dta, replace
}

*derive plot for each sample size N=1000, 2000, 5000, 10000;
foreach j of numlist 1000 2000 5000 10000 {
use data_`j'pts_all.dta, clear
twoway (line perc5 age if CACpercent==50 & study>0, lcolor(navy)) (line percval_CAC age if CACpercent==50 & study==0, lpattern(dash) lcolor(navy)) (line perc95 age if CACpercent==50 & study>0, lcolor(navy)) (line perc5 age if CACpercent==75 & study>0, lcolor(navy)) (line percval_CAC age if CACpercent==75 & study==0, lpattern(dash) lcolor(navy)) (line perc95 age if CACpercent==75 & study>0, lcolor(navy)) (line perc5 age if CACpercent==90 & study>0, lcolor(navy)) (line percval_CAC age if CACpercent==90 & study==0, lpattern(dash) lcolor(navy)) (line perc95 age if CACpercent==90 & study>0, lcolor(navy)), ylabel(0(100)500, angle(0)) legend(off) xtitle("Age") ytitle("CAC score")
graph save "Graph" "plot_`j'pts.gph", replace
}

*combine 4 plots for sample sizes N=1000, 2000, 5000, 10000 into one plot;
graph combine "plot_1000pts.gph" "plot_2000pts.gph" "plot_5000pts.gph" "plot_10000pts.gph", row(2)
graph save "Graph" "Fig4.gph", replace
graph export "Fig4.tif", as(tif) width(1200) name("Graph") replace
graph export "Fig4.pdf", as(pdf) name("Graph") replace
graph export "Fig4.png", as(png) replace

/*** end-of-file ***/
